# Supplementary material for: Helicobacter pylori Urease: Potential Contributions to Alzheimer’s Disease
Source: Int J Mol Sci. 2022 Mar 13;23(6):3091. doi: 10.3390/ijms23063091 (PMC8949269; doi:10.3390/ijms23063091)
Supplement: Supplementary file 1 [file ijms-23-03091-s001.zip]

Archive with 1 entries (1 files):
- ijms-1538683-supplementary.pdf
